# Supplementary material for: Surveying Europe’s Only Cave-Dwelling Chordate Species (Proteus anguinus) Using Environmental DNA
Source: PLoS One. 2017 Jan 27;12(1):e0170945. doi: 10.1371/journal.pone.0170945 (PMC5271363; doi:10.1371/journal.pone.0170945)
Supplement: S1 Table — (XLSX) [file pone.0170945.s002.xlsx]

## Sheet: Munka1
						Precipitation			Filtration
Population	Name of cave or water body	Location and/or city/town/village	Hidrogeological function	Latitude	Longitude	positive	total	percent	positive	total	percent
1	Tounjčica	Tounj	Source, cave	45.24	15.32	1	20	5	2	4	50
2	Izvor šiplja Rupećica, Ponor Rupećica - Zeleno jezero	Zagorje,Ogulin	Source, pit	45.18	15.22	1	20	5	0	4	0
3	Zeleno jezero	Zagorje,Ogulin	Source, pit	45.18	15.22	1	20	5	3	4	75
4	Izvor Bistrac	Desmerice, Ogulin	Source	45.19	15.22	0	20	0	1	4	25
5	Izvor Zagorske Mrežnice	Desmerice, Ogulin	Source	45.19	15.22	0	20	0	3	4	75
6	Klisura	Perakovići, Ogulin	Pit	45.18	15.22	1	20	5	4	4	100
7	Zečev studenac	Drežničko field, Drežniča	Source	45.14	15.1	0	20	0	1	4	25
8	Markarova špilja	Stajnica,Jezerane	Occasional source	45.03	15.25	14	20	70	4	4	100
9	Izvor u Stajničkom polju	Stajničko field, Stajnica	Source	45.02	15.25	0	20	0	1	4	25
10	Miljacka II	Kistanje, Šibenik	Cave and occasional source	44	16.01	2	20	10	4	4	100
11	Špilja kod mlina na Miljacki	Kistanje,Šibenik	Cave	44	16.01	1	20	5	3	4	75
12	Vukovića vrelo	Cetina, Civljane	Source	43.96	16.41	0	20	0	4	4	100
13	Goručica, izvor potoka	Sinj	Source	43.7	16.61	1	20	5	4	4	100
14	Kosinac	Han, Sinj	Source	43.73	16.7	0	20	0	4	4	100
15	Izvor Grab	Grab, Trilj	Source	43.64	16.77	2	20	10	3	4	75
